# Supplementary material for: Development of AlissAID system targeting GFP or mCherry fusion protein
Source: PLoS Genet. 2023 Jun 14;19(6):e1010731. doi: 10.1371/journal.pgen.1010731 (PMC10266622; doi:10.1371/journal.pgen.1010731)
Supplement: S1 Data — (XLSX) [file pgen.1010731.s007.xlsx]

## Sheet: 2B
		220706			Fig.2B
		GFP					Mcm4-GFP, normalized pgk1, Relative to time0
WT	0h	595854				5-Ad-IAA	Trial.1	Trial.2	Trial.3
	1h	582745			WT	0h	1	1	1
	2h	544561				1h	1.51335	1.06669	1.8696
	3h	721876				2h	1.14371	1.05525	1.65625
FA	0h	785507				3h	1.41213	1.16466	0.694399
	1h	164379			FA	0h	1	1	1
	2h	106263				1h	0.202102	0.137321	0.400859
	3h	86666.3				2h	0.128724	0.112589	0.366896
FS	0h	548971				3h	0.0985583	0.209061	0.341539
	1h	473640			FS	0h	1	1	1
	2h	542422				1h	0.898413	0.287899	0.207301
	3h	245128				2h	0.868278	0.210551	0.294418
FC	0h	811411				3h	0.376842	0.313825	0.0977095
	1h	295805			FC	0h	1	1	1
	2h	377306				1h	0.496714	0.798335	1.05067
	3h	394438				2h	0.407804	0.267517	0.570323
						3h	0.333596	0.445026	0.44908

## Sheet: 4A
		Fig.4A
			Neo1, normalized pgk1, Relative to Neo1-GFP
			Trial.1	Trial.2	Trial.3
		Neo1-GFP, AlissAID	1	1	1
		Neo1-mAID-GFP, ssAID	0.0735889	0.169408	0.0884173

## Sheet: 4B, C
		Fig.4B, C
			Neo1, normalized pgk1, Relative to OsTIR1 unexpression
			Trial.1	Trial.2	Trial.3
		Neo1-GFP	1	1	1
		Neo1-GFP, AlissAID	0.777202	2.04714	0.817348
		Neo1-mAID-GFP	1	1	1
		Neo1-mAID-GFP, ssAID	0.0953064	0.0150256	0.66275

## Sheet: S2C
	S2C Fig		GFP, normalized pgk1, Relative to time0		Time0	GFP, nomalized pgk1, Relative to Mcm4
		MCM4 0h	1		MCM4	1
		MCM4 1h	0.398666		ASK1	0.376919
		MCM4 2h	0.407432		NEO1	1.70155
		MCM4 3h	0.244912
		ASK1 0h	1
		ASK1 1h	0.209825
		ASK1 2h	0.26242
		ASK1 3h	0.315962
		NEO1 0h	1
		NEO1 1h	0.298606
		NEO1 2h	0.0982126
		NEO1 3h	0.110896

## Sheet: S3
	S3 Fig	Mcm4-GFP, normalized pgk1, Relative to OsTIR1 unexpression cell
		Trial.1	Trial.2	Trial.3
	Mcm4-GFP	1	1	1
	mcm4-GFP, AlissAID	1.45507	0.660769	1.25212
	Ask1-GFP	1	1	1
	Ask1-GFP, AlissAID	1.10016	0.478223	1.06514

## Sheet: S5C
	S5C Fig
			Ask1-mCherry, normalized cell number, Relative to untreated
	LaM8		1
		5-Ad-IAA	0.941168
	LaM4		1
		5-Ad-IAA	0.422732
	LaM2		1
		5-Ad-IAA	0.325656
